# Supplementary material for: A time motion study of manual versus artificial intelligence methods for wound assessment
Source: PLoS One. 2022 Jul 28;17(7):e0271742. doi: 10.1371/journal.pone.0271742 (PMC9333325; doi:10.1371/journal.pone.0271742)
Supplement: S1 Data — (XLSX) [file pone.0271742.s001.xlsx]

## Sheet: Manual
Patient Id #	Use existing Swift Wound Number	Age	Gender	Use existing Swift wound type	Use existing "Swift" location of wound	Visit Date	Measurement Method	Requires Assistance? Answer Yes or No * BMI as example * Pain as example * COPD as example * Skeletal deformity		Label Creation - Single (one-time) measurment for the entire group of patients		Number of wounds (on single patient)	Imaging time (all wounds) Single Patient	Number of pictures taken to have acceptable image Enter as 0, 1, 2, 3		Number of wounds	Time to measure all wounds (Single Patient)	Time to calculate wound area (all wounds) (Single Patient)	Time to calculate wound volume (all wounds) (Single Patient) (NA if Not Applicable)	Time to calculate percent change in volume since last visit (all wounds) (Single Patient) (NA if Not Applicable)	Time to calculate 30 day Healing Trajectory (all wounds) (Single Patient) (NA if Not Applicable)		Time to transfer camera SIM card to computer for the entire group	Time to Review SIM card files, dates, times (Entire Group)	Time to transfer wound image files to Wnd Expert (Entire Group)
LALUS000	#3			Surgical	Front left lateral lower leg	2022-01-24	Manual	NO		2 hrs 28 mins		1	00:00:09.450000	1		1	00:00:12.930000	1 Hr 24 minutes	NA	NA	NA		00:22:46.370000	00:17:30.120000	1 hour 41 minutes
SCHDE000	#2			Pressure	Right lower back	2022-01-24	Manual	NO		2 hrs 28 mins		1	00:00:15.250000	1		1	00:00:18.930000	1 Hr 24 minutes	NA	NA	NA		00:22:46.370000	00:17:30.120000	1 hour 41 minutes
HERJE000	#1			Surgical	Scrotum	2022-01-24	Manual	NO		2 hrs 28 mins		1	00:00:19.260000	1		1	00:00:23.260000	1 Hr 24 minutes	NA	NA	NA		00:22:46.370000	00:17:30.120000	1 hour 41 minutes
NORDO000	#1 #2 #3			Surgical & Cancer Lesion	Left medial calf, left lateral calf, right shin	2022-01-24	Manual	NO		2 hrs 28 mins		3	00:00:28.710000	1		3	00:00:58.460000	1 Hr 24 minutes	NA	NA	NA		00:22:46.370000	00:17:30.120000	1 hour 41 minutes
HELMA000	#1			Venous	Right lateral malleolus	2022-01-24	Manual	NO		2 hrs 28 mins		1	00:00:09.760000	1		1	00:00:14.960000	1 Hr 24 minutes	NA	NA	NA		00:22:46.370000	00:17:30.120000	1 hour 41 minutes
CONDO000	#1			Diabetic	Right Plantar Foot	2022-01-24	Manual	NO		2 hrs 28 mins		1	00:00:09.660000	1		1	00:00:07.620000	1 Hr 24 minutes	NA	NA	NA		00:22:46.370000	00:17:30.120000	1 hour 41 minutes
KHAJA000	#1			Surgical	Left Dorsum Foot	2022-01-24	Manual	NO		2 hrs 28 mins		1	00:00:06.020000	1		1	00:00:18.400000	1 Hr 24 minutes	NA	NA	NA		00:22:46.370000	00:17:30.120000	1 hour 41 minutes
MAUDI000	#1 #3			Diabetic & Venous	Left dorsum 1st digit, left medial malleolus	2022-01-24	Manual	NO		2 hrs 28 mins		2	00:00:18.490000	1		2	00:00:29.940000	1 Hr 24 minutes	NA	NA	NA		00:22:46.370000	00:17:30.120000	1 hour 41 minutes
RANAR000	#2			Diabetic	Right Plantar Foot	2022-01-24	Manual	NO		2 hrs 28 mins		1	00:00:12.590000	2		1	00:00:21.420000	1 Hr 24 minutes	NA	NA	NA		00:22:46.370000	00:17:30.120000	1 hour 41 minutes
PEAJO000	#1			Cancer Lesion	Rear scalp	2022-01-24	Manual	NO		2 hrs 28 mins		1	00:00:09.060000	1		1	00:00:20.650000	1 Hr 24 minutes	NA	NA	NA		00:22:46.370000	00:17:30.120000	1 hour 41 minutes
BARKMA000	#3			Venous	Left shin	2022-01-24	Manual	NO		2 hrs 28 mins		1	00:00:07.660000	1		1	00:00:19.540000	1 Hr 24 minutes	NA	NA	NA		00:22:46.370000	00:17:30.120000	1 hour 41 minutes
BARMA000	#1 #2			Venous	Left dorsum 3rd digit, Front right lateral lower leg	2022-01-24	Manual	NO		2 hrs 28 mins		2	00:00:17.500000	1		2	00:00:41.670000	1 Hr 24 minutes	NA	NA	NA		00:22:46.370000	00:17:30.120000	1 hour 41 minutes
MAIKE000	#2			Diabetic	Left plantar forefoot	2022-01-24	Manual	NO		2 hrs 28 mins		1	00:00:13.330000	1		1	00:00:19.040000	1 Hr 24 minutes	NA	NA	NA		00:22:46.370000	00:17:30.120000	1 hour 41 minutes
ANGSA000	#1			Pressure	Right Heel	2022-01-24	Manual	NO		2 hrs 28 mins		1	00:00:10.450000	1		1	00:00:19.480000	1 Hr 24 minutes	NA	NA	NA		00:22:46.370000	00:17:30.120000	1 hour 41 minutes
BELST000	#1 #2			Pressure	Coccyx x2	2022-01-24	Manual	NO		2 hrs 28 mins		2	00:00:16.650000	1		2	00:00:43.760000	1 Hr 24 minutes	NA	NA	NA		00:22:46.370000	00:17:30.120000	1 hour 41 minutes
JARGA000	#1 #2			Abscess & Skin tear	Front right axilla & right scapula	2022-01-24	Manual	NO		2 hrs 28 mins		2	00.26.02	2		2	00:00:49.920000	1 Hr 24 minutes	NA	NA	NA		00:22:46.370000	00:17:30.120000	1 hour 41 minutes
ALLBR000	#1 #2			Venous	Right shin & front right lateral lower leg	2022-01-24	Manual	NO		2 hrs 28 mins		2	00.30.24	1		2	00:00:50.650000	1 Hr 24 minutes	NA	NA	NA		00:22:46.370000	00:17:30.120000	1 hour 41 minutes
GHECH000	#1 #2			Pressure	Left lateral malleolus & left gluteus	2022-01-24	Manual	NO		2 hrs 28 mins		2	00:00:27.860000	1		2	00:01:01.240000	1 Hr 24 minutes	NA	NA	NA		00:22:46.370000	00:17:30.120000	1 hour 41 minutes
PICMA000	#1			Diabetic	Right dorsum - 1st digit	2022-01-24	Manual	NO		2 hrs 28 mins		1	00:00:16.030000	1		1	00:00:12.280000	1 Hr 24 minutes	NA	NA	NA		00:22:46.370000	00:17:30.120000	1 hour 41 minutes
PARJE000	#			Venous	Left medial malleolus	2022-01-24	Manual	NO		2 hrs 28 mins		1	00:00:07.760000	1		1	00:00:12.620000	1 Hr 24 minutes	NA	NA	NA		00:22:46.370000	00:17:30.120000	1 hour 41 minutes
ROBCA000	#2			Pressure	Right medial malleolus	2022-01-24	Manual	NO		2 hrs 28 mins		1	00:00:13.190000	1		1	00:00:14.480000	1 Hr 24 minutes	NA	NA	NA		00:22:46.370000	00:17:30.120000	1 hour 41 minutes
GUIMA000	#1			Surgical	Right Chest	2022-01-24	Manual	NO		2 hrs 28 mins		1	00:00:25.960000	2		1	00:00:47.350000	1 Hr 24 minutes	NA	NA	NA		00:22:46.370000	00:17:30.120000	1 hour 41 minutes
BAMCA000	#2			Diabetic	Left plantar - 1st digit	2022-01-24	Manual	NO		2 hrs 28 mins		1	00:00:12.030000	1		1	00:00:22.010000	1 Hr 24 minutes	NA	NA	NA		00:22:46.370000	00:17:30.120000	1 hour 41 minutes
LEWCO000	#1 #2			Pressure	Coccyx & right ischial tuberosity	2022-01-24	Manual	NO		2 Hrs 28 mins		2	00:00:28.440000	1		2	00:00:36.460000	1 Hr 24 minutes	NA	NA	NA		00:22:46.370000	00:17:30.120000	1 hour 41 minutes
WILCL000	#1			Surgical	Genital region	2022-01-24	Manual	NO		2 Hrs 28 mins		1	00:00:13.160000	1		1	00:00:30.030000	1 Hr 24 minutes	NA	NA	NA		00:22:46.370000	00:17:30.120000	1 hour 41 minutes
TURRE000	#1			Surgical	Frontal	2022-01-24	Manual	NO		2 Hrs 28 mins		1	00:00:12.360000	1		1	00:00:20.080000	1 Hr 24 minutes	NA	NA	NA		00:22:46.370000	00:17:30.120000	1 hour 41 minutes
BRITE000	#1			Surgical	Left elbow	2022-01-24	Manual	NO		2 Hrs 28 mins		1	00:00:36.930000	4		1	00:00:19.950000	1 Hr 24 minutes	NA	NA	NA		00:22:46.370000	00:17:30.120000	1 hour 41 minutes
JOHHE000	#1 #2			Venous & pressure	Rear left malleolus & left heel	2022-01-24	Manual	NO		2 Hrs 28 mins		1	00:00:18.690000	3		1	00:00:33.610000	1 Hr 24 minutes	NA	NA	NA		00:22:46.370000	00:17:30.120000	1 hour 41 minutes
GREMA000	#1			Venous	Left shin	2022-01-24	Manual	NO		2 Hrs 28 mins		1	00:00:12.240000	1		1	00:00:31.840000	1 Hr 24 minutes	NA	NA	NA		00:22:46.370000	00:17:30.120000	1 hour 41 minutes
FERTI000	#1			Diabetic	Left dorsum - 2nd digit	2022-01-24	Manual	NO		2 Hrs 28 mins		1	00:00:28.400000	3		1	00:00:22.630000	1 Hr 24 minutes	NA	NA	NA		00:22:46.370000	00:17:30.120000	1 hour 41 minutes
OTTKA000	#1			Laceration	Left shin	2022-01-24	Manual	NO		2 Hrs 28 mins		1	00:00:23.500000	2		1	00:00:14.390000	1 Hr 24 minutes	NA	NA	NA		00:22:46.370000	00:17:30.120000	1 hour 41 minutes
THODA000	#1			Pressure	Sacrum	2022-01-24	Manual	NO		2 Hrs 28 mins		1	00:00:35.400000	3		1	00:00:41.240000	1 Hr 24 minutes	NA	NA	NA		00:22:46.370000	00:17:30.120000	1 hour 41 minutes
VASMI000	#3			Diabetic	Right lateral foot	2022-01-24	Manual	NO		2 Hrs 28 mins		1	00:00:22.780000	4		1	00:00:46.960000	1 Hr 24 minutes	NA	NA	NA		00:22:46.370000	00:17:30.120000	1 hour 41 minutes
HILPE000	#1			Pressure	Right gluteus - medial	2022-01-24	Manual	NO		2 Hrs 28 mins		1	00:00:27.080000	4		1	00:00:19.240000	1 Hr 24 minutes	NA	NA	NA		00:22:46.370000	00:17:30.120000	1 hour 41 minutes
KHNSL000	#1			Diabetic	Right Lateral malleolus	2022-01-24	Manual	NO		2 Hrs 28 mins		1	00:00:16.450000	1		1	00:00:14.490000	1 Hr 24 minutes	NA	NA	NA		00:22:46.370000	00:17:30.120000	1 hour 41 minutes
SCOFR000	#1			Venous	Front Right Lateral Lower Leg	2022-01-24	Manual	NO		2 Hrs 28 mins		1	00:00:15.040000	1		1	00:00:29.900000	1 Hr 24 minutes	NA	NA	NA		00:22:46.370000	00:17:30.120000	1 hour 41 minutes
SIMPA001	#1			Surgical	Left achilles	2022-01-24	Manual	NO		2 Hrs 28 mins		1	00:00:13.970000	1		1	00:00:36.350000	1 Hr 24 minutes	NA	NA	NA		00:22:46.370000	00:17:30.120000	1 hour 41 minutes
MARJO000	#1			Surgical	Left lower quadrant abdomen	2022-01-24	Manual	NO		2 Hrs 28 mins		1	00:00:19.510000	1		1	00:00:37.750000	1 Hr 24 minutes	NA	NA	NA		00:22:46.370000	00:17:30.120000	1 hour 41 minutes
BOOEL000	#4			Surgical	Coccyx	2022-01-24	Manual	NO		2 Hrs 28 mins		1	00:00:23.640000	2		1	00:00:45.700000	1 Hr 24 minutes	NA	NA	NA		00:22:46.370000	00:17:30.120000	1 hour 41 minutes
CARJA000	#1			Surgical	left heel	2022-01-25	Manual	NO		2 Hrs 28 mins		1	00:00:19.670000	1		1	00:00:18.340000	1 Hr 24 minutes	NA	NA	NA		00:22:46.370000	00:17:30.120000	1 hour 41 minutes
SHEAN000	#2 #3			Venous	Front Right Lateral Lower Leg & Left shin	2022-01-25	Manual	NO		2 Hrs 28 mins		2	00:00:31.090000	2		2	00:00:50.670000	1 Hr 24 minutes	NA	NA	NA		00:22:46.370000	00:17:30.120000	1 hour 41 minutes
MEDTI000	#1			Diabetic	Right plantar foot	2022-01-27	Manual	NO		2 Hrs 28 mins		1	00:00:16.884000	1		1	00:00:26.910000	1 Hr 24 minutes	NA	NA	NA		00:22:46.370000	00:17:30.120000	1 hour 41 minutes
BLOBO000	#1			Pressure	Sacrum	2022-01-27	Manual	NO		2 Hrs 28 mins		1	00:00:14.040000	1		1	00:00:19.500000	1 Hr 24 minutes	NA	NA	NA		00:22:46.370000	00:17:30.120000	1 hour 41 minutes
MOMDA000	#2			Venous	Left dorsum - 2nd digit	2022-01-27	Manual	NO		2 Hrs 28 mins		1	00:00:39.360000	1		1	00:00:20.480000	1 Hr 24 minutes	NA	NA	NA		00:22:46.370000	00:17:30.120000	1 hour 41 minutes
ERWJE000	#6 #7			Diabetic	Left dorsum - 1st digit & Right plantar - 1st digit	2022-01-24	Manual	NO		2 Hrs 28 mins		2	00:00:17.040000	1		2	00:00:51.070000	1 Hr 24 minutes	NA	NA	NA		00:22:46.370000	00:17:30.120000	1 hour 41 minutes
YOULA000	#1			Open lesion	Sacrum	2022-01-24	Manual	NO		2 Hrs 28 mins		1	00:00:09.560000	1		1	00:00:37.810000	1 Hr 24 minutes	NA	NA	NA		00:22:46.370000	00:17:30.120000	1 hour 41 minutes
BOUPA000	#1			Diabetic	Left plantar - 1st digit	2022-01-24	Manual	NO		2 Hrs 28 mins		1	00:00:12.600000	1		1	00:00:14.170000	1 Hr 24 minutes	NA	NA	NA		00:22:46.370000	00:17:30.120000	1 hour 41 minutes
SAAIG000	#1			Laceration	Left plantar - 2nd digit	2022-01-24	Manual	NO		2 Hrs 28 mins		1	00:00:09.090000	1		1	00:00:22.890000	1 Hr 24 minutes	NA	NA	NA		00:22:46.370000	00:17:30.120000	1 hour 41 minutes
JERBR000	#1 #2			Diabetic	Left dorsum - 3rd digit & left dorsum - 2nd digit	2022-01-24	Manual	NO		2 Hrs 28 mins		2	00:00:39.190000	2		2	00:01:17.270000	1 Hr 24 minutes	NA	NA	NA		00:22:46.370000	00:17:30.120000	1 hour 41 minutes
DOUKE000	#1			Surgical	Left medial malleolus	2022-01-24	Manual	NO		2 Hrs 28 mins		1	00:00:10.990000	1		1	00:00:20.330000	1 Hr 24 minutes	NA	NA	NA		00:22:46.370000	00:17:30.120000	1 hour 41 minutes
GALRON000	#2 #3			Diabetic	Left dorsum - 2nd digit & left plantar foot	2022-01-24	Manual	NO		2 Hrs 28 mins		2	00:00:28.460000	1		2	00:01:26.960000	1 Hr 24 minutes	NA	NA	NA		00:22:46.370000	00:17:30.120000	1 hour 41 minutes
CEMCR000	#3			Diabetic	Right Dorsum - 4th digit	2022-01-24	Manual	NO		2 Hrs 28 mins		1	00:00:09.660000	1		1	00:00:33.020000	1 Hr 24 minutes	NA	NA	NA		00:22:46.370000	00:17:30.120000	1 hour 41 minutes
ROSRI000	#1			Diabetic	Left plantar - 1st digit	2022-01-24	Manual	NO		2 Hrs 28 mins		1	00:00:11.250000	1		1	00:00:22.910000	1 Hr 24 minutes	NA	NA	NA		00:22:46.370000	00:17:30.120000	1 hour 41 minutes
MADDO000	#2			Venous	Front Right Lateral Lower Leg	2022-01-24	Manual	NO		2 Hrs 28 mins		1	00:00:10.550000	1		1	00:00:16.870000	1 Hr 24 minutes	NA	NA	NA		00:22:46.370000	00:17:30.120000	1 hour 41 minutes
BYRNA000	#1			Skin tear	Vagina	2022-01-24	Manual	NO		2 Hrs 28 mins		2	00:00:33.970000	1		2	00:00:41.490000	1 Hr 24 minutes	NA	NA	NA		00:22:46.370000	00:17:30.120000	1 hour 41 minutes
ARCJU000	#1			Diabetic	Left plantar foot	2022-01-24	Manual	NO		2 Hrs 28 mins		1	00:00:08.670000	1		1	00:00:29.310000	1 Hr 24 minutes	NA	NA	NA		00:22:46.370000	00:17:30.120000	1 hour 41 minutes
SMISA000	#2			Arterial	Left medial malleolus - distal	2022-01-24	Manual	NO		2 Hrs 28 mins		1	00:00:10.840000	1		1	00:00:12.240000	1 Hr 24 minutes	NA	NA	NA		00:22:46.370000	00:17:30.120000	1 hour 41 minutes
DUTCH000	#1			Venous	Right medial malleolus	2022-01-24	Manual	NO		2 Hrs 28 mins		1	00:00:10.590000	1		1	00:00:31.710000	1 Hr 24 minutes	NA	NA	NA		00:22:46.370000	00:17:30.120000	1 hour 41 minutes
HYDGI000	#1			Cancer lesion	Front scalp	2022-01-24	Manual	NO		2 Hrs 28 mins		1	00:00:14.350000	1		1	00:00:19.280000	1 Hr 24 minutes	NA	NA	NA		00:22:46.370000	00:17:30.120000	1 hour 41 minutes
VANSA000	#1			Abrasion	Right lateral thigh	2022-01-24	Manual	NO		2 Hrs 28 mins		1	00:00:10.690000	1		1	00:00:14.340000	1 Hr 24 minutes	NA	NA	NA		00:22:46.370000	00:17:30.120000	1 hour 41 minutes
ODOLI000	#1			Open lesion	Left lower quadrant abdomen	2022-01-24	Manual	NO		2 Hrs 28 mins		1	00:00:11.270000	1		1	00:00:22.710000	1 Hr 24 minutes	NA	NA	NA		00:22:46.370000	00:17:30.120000	1 hour 41 minutes
GARON000	#1			Laceration	Right shin	2022-01-24	Manual	NO		2 Hrs 28 mins		1	00:00:11.290000	1		1	00:00:19.300000	1 Hr 24 minutes	NA	NA	NA		00:22:46.370000	00:17:30.120000	1 hour 41 minutes
BENMA000	#1			Laceration	Right achilles	2022-01-24	Manual	NO		2 Hrs 28 mins		1	00:00:22.230000	2		1	00:00:21.530000	1 Hr 24 minutes	NA	NA	NA		00:22:46.370000	00:17:30.120000	1 hour 41 minutes
VALLU000	#1			Diabetic	Left dorsum - 1st digit	2022-01-24	Manual	NO		2 Hrs 28 mins		1	00:00:11.350000	1		1	00:00:27.620000	1 Hr 24 minutes	NA	NA	NA		00:22:46.370000	00:17:30.120000	1 hour 41 minutes
ROGJA000	#1 #2			Arterial	Left shin & right shin	2022-01-25	Manual	NO		2 Hrs 28 mins		2	00:00:21.510000	1		2	00:00:48.430000	1 Hr 24 minutes	NA	NA	NA		00:22:46.370000	00:17:30.120000	1 hour 41 minutes
FERSU000	#1			Diabetic	Left plantar foot	2022-01-25	Manual	NO		2 Hrs 28 mins		1	00:00:10.490000	1		1	00:00:19.350000	1 Hr 24 minutes	NA	NA	NA		00:22:46.370000	00:17:30.120000	1 hour 41 minutes
PHIPE000	#1			Venous	Right medial malleolus	2022-01-25	Manual	NO		2 Hrs 28 mins		1	00:00:09.870000	1		1	00:00:24.400000	1 Hr 24 minutes	NA	NA	NA		00:22:46.370000	00:17:30.120000	1 hour 41 minutes
MARJA000	#1			Diabetic	Left plantar - 1st digit	2022-01-25	Manual	NO		2 Hrs 28 mins		1	00:00:17.590000	1		1	00:00:23.700000	1 Hr 24 minutes	NA	NA	NA		00:22:46.370000	00:17:30.120000	1 hour 41 minutes
CHAAR000	#1			Open lesion	Front Right Lateral Lower Leg	2022-01-25	Manual	NO		2 Hrs 28 mins		1	00:00:11.250000	1		1	00:00:21.180000	1 Hr 24 minutes	NA	NA	NA		00:22:46.370000	00:17:30.120000	1 hour 41 minutes
WINEL000	#1			Diabetic	Right shin	2022-01-25	Manual	NO		2 Hrs 28 mins		2	00:00:25.090000	1		2	01.09.01	1 Hr 24 minutes	NA	NA	NA		00:22:46.370000	00:17:30.120000	1 hour 41 minutes
PONCA000	#2			Venous	Left medial malleolus	2022-01-27	Manual	NO		2 Hrs 28 mins		2	00:00:19.800000	1		2	00:00:53.590000	1 Hr 24 minutes	NA	NA	NA		00:22:46.370000	00:17:30.120000	1 hour 41 minutes
LARMA000	#1			Pressure	Right below knee - amputation site	2022-01-27	Manual	NO		2 Hrs 28 mins		1	00:00:15.400000	1		1	00:00:38.780000	1 Hr 24 minutes	NA	NA	NA		00:22:46.370000	00:17:30.120000	1 hour 41 minutes
HILAL000	#1			Pressure	left gluteus	2022-01-24	Manual	NO		2 Hrs 28 mins		1	00:00:22.910000	1		1	00:00:19.870000	1 Hr 24 minutes	NA	NA	NA		00:22:46.370000	00:17:30.120000	01:41:18
MCCMI000	#1			Diabetic	Left heel	2022-01-24	Manual	NO		2 Hrs 28 mins		3	00:00:43.490000	1		3	00:00:54.630000	1 Hr 24 minutes	NA	NA	NA		00:22:46.370000	00:17:30.120000	01:41:18
TERAN000	#1			Diabetic	Left plantar - 1st digit	2022-01-24	Manual	NO		2 Hrs 28 mins		1	00:00:22.280000	1		1	00:00:23.170000	1 Hr 24 minutes	NA	NA	NA		00:22:46.370000	00:17:30.120000	01:41:18
TEDEL000	#1			Venous	Right medial malleolus	2022-01-24	Manual	NO		2 Hrs 28 mins		1	00:00:14.660000	1		1	00:00:17.450000	1 Hr 24 minutes	NA	NA	NA		00:22:46.370000	00:17:30.120000	01:41:18
SANMA000	#1 #2 #3			Venous	Right medial malleolus, right lateral malleolus, left heel	2022-01-24	Manual	NO		2 Hrs 28 mins		3	00:00:59.210000	1		3	00:02:09.140000	1 Hr 24 minutes	NA	NA	NA		00:22:46.370000	00:17:30.120000	01:41:18
MIRRO000	#1 #2			Diabetic	Right lateral foot- distal & right plantar forefoot	2022-01-24	Manual	NO		2 Hrs 28 mins		2	00:00:47.620000	2		2	00:00:54.870000	1 Hr 24 minutes	NA	NA	NA		00:22:46.370000	00:17:30.120000	01:41:18
OROCA000	#1			Venous	Right shin	2022-01-24	Manual	NO		2 Hrs 28 mins		1	00:00:16.030000	1		1	00:00:19.720000	1 Hr 24 minutes	NA	NA	NA		00:22:46.370000	00:17:30.120000	01:41:18
AMEDE000	#1			Surgical	Left medial calf	2022-01-24	Manual	NO		2 Hrs 28 mins		1	00:00:17.610000	1		1	00:00:20.900000	1 Hr 24 minutes	NA	NA	NA		00:22:46.370000	00:17:30.120000	01:41:18
MORJU000	#1			Diabetic	left plantar foot	2022-01-24	Manual	NO		2 Hrs 28 mins		1	00:00:18.330000	1		1	00:00:37.190000	1 Hr 24 minutes	NA	NA	NA		00:22:46.370000	00:17:30.120000	01:41:18
YBAYO000	#1			Abscess	Left shin	2022-01-24	Manual	NO		2 Hrs 28 mins		1	00:00:33.330000	1		1	00:00:39.300000	1 Hr 24 minutes	NA	NA	NA		00:22:46.370000	00:17:30.120000	01:41:18
WALED000	#1 #2 #3			Venous	Left medial calf - middle, front right lateral lower leg - middle, right medial calf - middle	2022-01-24	Manual	Yes - BMI		2 Hrs 28 mins		3	00:01:43.450000	3		3	00:01:33.730000	1 Hr 24 minutes	NA	NA	NA		00:22:46.370000	00:17:30.120000	01:41:18
EDMHE000	#1 #2			Pressure	Right ischial tuberosity & left ischial tuberosity	2022-01-24	Manual	Yes - difficult wound locations		2 Hrs 28 mins		2	00:02:33.360000	4		2	00:01:05.420000	1 Hr 24 minutes	NA	NA	NA		00:22:46.370000	00:17:30.120000	01:41:18
ELLWA000	#1			Venous	Right lateral malleolus	2022-01-24	Manual	NO		2 Hrs 28 mins		1	00:00:17.890000	2		1	00:00:19.090000	1 Hr 24 minutes	NA	NA	NA		00:22:46.370000	00:17:30.120000	01:41:18
RAGPE00	#1 #2			Surgical	Right umbilicus & right lower quadrant abdomen	2022-01-24	Manual	NO		2 Hrs 28 mins		2	00:00:18.440000	1		2	00:00:52.760000	1 Hr 24 minutes	NA	NA	NA		00:22:46.370000	00:17:30.120000	01:41:18
DEBMA000	#2 #3			Venous	left medial calf & front right lateral lower leg	2022-01-24	Manual	NO		2 Hrs 28 mins		2	00:00:37.600000	1		2	00.49.01	1 Hr 24 minutes	NA	NA	NA		00:22:46.370000	00:17:30.120000	01:41:18
RUDGR000	#1 #2 #3			Venous	Front left lateral lower leg - distal, front left lateral lower leg - proximal, right medial malleolus	2022-01-24	Manual	NO		2 Hrs 28 mins		3	00:01:15.240000	2		3	00:01:00.320000	1 Hr 24 minutes	NA	NA	NA		00:22:46.370000	00:17:30.120000	01:41:18
ELLLE000	#1			Diabetic	Right plantar foot	2022-01-24	Manual	NO		2 Hrs 28 mins		1	00:00:25.910000	2		1	00:00:38.570000	1 Hr 24 minutes	NA	NA	NA		00:22:46.370000	00:17:30.120000	01:41:18
CRAJAC000	#1 #3			Venous	Front left lateral lower leg & right lateral calf	2022-01-24	Manual	NO		2 Hrs 28 mins		2	00:00:15.280000	1		2	00:00:22.690000	1 Hr 24 minutes	NA	NA	NA		00:22:46.370000	00:17:30.120000	01:41:18
VANMO000	#1 #2			Venous	Left dorsum - 1st digit & left lateral forefoot	2022-01-25	Manual	NO		2 Hrs 28 mins		2	00:00:29.850000	1		2	00:00:52.010000	1 Hr 24 minutes	NA	NA	NA		00:22:46.370000	00:17:30.120000	01:41:18
WELDI000	#1 #2 #3			Venous	Left medial malleolus, left dorsum foot, front right lateral lower leg	2022-01-25	Manual	NO		2 Hrs 28 mins		3	00:00:53.070000	1		3	00:01:22.640000	1 Hr 24 minutes	NA	NA	NA		00:22:46.370000	00:17:30.120000	01:41:18
FERGW000	#1			Venous	Right lateral malleolus	2022-01-25	Manual	NO		2 Hrs 28 mins		1	00:00:13.590000	1		1	00:00:33	1 Hr 24 minutes	NA	NA	NA		00:22:46.370000	00:17:30.120000	01:41:18
HALDO000	#1			Open lesion	coccyx	2022-01-25	Manual	NO		2 Hrs 28 mins		1	00:00:12.480000	1		1	00:00:26.940000	1 Hr 24 minutes	NA	NA	NA		00:22:46.370000	00:17:30.120000	01:41:18
VALSA000	#1			Surgical	Right Below Knee - amputation site	2022-01-25	Manual	NO		2 Hrs 28 mins		1	00:00:11.330000	1		1	00:00:18.860000	1 Hr 24 minutes	NA	NA	NA		00:22:46.370000	00:17:30.120000	01:41:18
MATRO000	#1			Diabetic	Left dorsum - 1st digit - amp site	2022-01-27	Manual	NO		2 Hrs 28 mins		1	00:00:15.400000	1		1	00:00:38.780000	1 Hr 24 minutes	NA	NA	NA		00:22:46.370000	00:17:30.120000	01:41:18
HOLAL000	#1			Pressure	Coccyx	2022-01-27	Manual	NO		2 Hrs 28 mins		1	00:00:16.770000	1		1	00:00:29.990000	1 Hr 24 minutes	NA	NA	NA		00:22:46.370000	00:17:30.120000	01:41:18
CUEEL000	#1			Venous	Front right lateral lower leg	2022-01-27	Manual	NO		2 Hrs 28 mins		1	00:00:13.270000	1		1	00:00:43.860000	1 Hr 24 minutes	NA	NA	NA		00:22:46.370000	00:17:30.120000	01:41:18
VANTA000	#2 #3			Burn	Left dorsum - 4th digit and 3rd digit	2022-01-27	Manual	NO		2 Hrs 28 mins		2	00:00:25.290000	1		2	00:00:58.290000	1 Hr 24 minutes	NA	NA	NA		00:22:46.370000	00:17:30.120000	01:41:18
DKJDA000	#1			Surgical	Left chest	2022-01-27	Manual	NO		2 Hrs 28 mins		1	00:00:12.220000	1		1	00:00:20.200000	1 Hr 24 minutes	NA	NA	NA		00:22:46.370000	00:17:30.120000	01:41:18

## Sheet: Swift
Patient Id #	Use existing Swift Wound Number	Use existing wound type	Use existing "Swift" location of wound	Visit Date	Method	Requires Assistance? Answer Yes or No * BMI as example * Pain as example * COPD as example * Skeletal deformity		Number of wounds (on single patient)	Imaging time (all wounds) Single Patient	Number of pictures taken to have acceptable image Enter as 0, 1, 2, 3	Accept initial Autotrace of wound? Answer Yes or No	Time it took to enter in depth or new measurements	Time to transfer measurments to Wnd Expert
GUIMA000	#1	Surgical	Right Chest	2022-01-31	Swift	NO		1	00:01:16.210000	2	No - retrace 1 time	00:01:42.640000	01:50:41.730000
PONCA000	#1	Venous	Right medial malleolus	2022-01-31	Swift	NO		1	00:00:24.210000	1	No - retrace 1 time	00:00:40.120000	01:50:41.730000
PONCA000	#2	Venous	Left medial malleolus	2022-01-31	Swift	NO		1	00:00:26.040000	1	No - retrace 1 time	00:00:17.610000	01:50:41.730000
SCHDE000	#2	Pressure	Right lower back	2022-01-31	Swift	NO		1	00:00:39.090000	1	Yes	00:00:47.610000	01:50:41.730000
MATRO000	#1	Diabetic	Left Dorsum 1st Digit - Amputation Site	2022-01-31	Swift	NO		1	00:00:47.510000	1	No - retrace 1 time	00:00:43.650000	01:50:41.730000
NORDO000	#1	Cancer Lesion	Right shin	2022-01-31	Swift	NO		1	00:00:30.320000	1	No - retrace 1 time	00:00:13.450000	01:50:41.730000
NORDO000	#2	Surgical	Left lateral calf	2022-01-31	Swift	NO		1	00:00:22.500000	1	Yes	00:00:06.260000	01:50:41.730000
NORDO000	#3	Surgical	Left medial calf	2022-01-31	Swift	NO		1	00:00:21.670000	1	No - retrace 1 time	00:00:45.240000	01:50:41.730000
MEDTI000	#1	Diabetic	Right plantar foot	2022-01-31	Swift	NO		1	00:00:14.690000	1	Yes	00:00:29.220000	01:50:41.730000
HOLAL000	#1	Pressure	Coccyx - Superior	2022-01-31	Swift	NO		1	00:00:21	1	No - retrace 1 time	00:00:52.400000	01:50:41.730000
TERAN000	#1	Diabetic	Left plantar - 1st digit	2022-01-31	Swift	NO		1	00:00:21.740000	1	Yes	00:00:09.080000	01:50:41.730000
JERBR000	#1	Diabetic	Left dorsum 2nd digit	2022-01-31	Swift	NO		1	00:00:29.330000	1	No - retrace 1 time	00:00:30.020000	01:50:41.730000
JERBR000	#2	Diabetic	Left dorsum 3rd digit	2022-01-31	Swift	NO		1	00:00:10.900000	1	No - retrace 1 time	00:00:26.960000	01:50:41.730000
VALSA000	#1	Surgical	Right below knee - amputation site	2022-01-31	Swift	NO		1	00:00:14.490000	1	No - retrace 1 time	00:00:17.410000	01:50:41.730000
HERJE000	#1	Surgical	Scrotum - Left	2022-01-31	Swift	NO		1	00:00:29.640000	1	Yes	00:00:03.710000	01:50:41.730000
FERTI000	#1	Diabetic	Left dorsum - 2nd toe	2022-01-31	Swift	NO		1	00:00:27.170000	1	No - retrace 1 time	00:00:21.520000	01:50:41.730000
AMEDE000	#1	Surgical	Left medial calf	2022-01-31	Swift	NO		1	00:00:22.200000	1	No - retrace 1 time	00:00:18.270000	01:50:41.730000
MORJU000	#1	Diabetic	Left plantar Foot	2022-01-31	Swift	NO		1	00:00:20.470000	1	No - retrace 1 time	00:00:36.240000	01:50:41.730000
KHNSL000	#1	Diabetic	Right lateal malleolus	2022-01-31	Swift	NO		1	00:00:38.790000	1	No - retrace 1 time	00:00:19.110000	01:50:41.730000
BELST000	#1	Pressure	Coccyx	2022-01-31	Swift	NO		1	00:00:18.890000	1	No - retrace 1 time	00:00:26.070000	01:50:41.730000
BELST000	#2	Pressure	Coccyx	2022-01-31	Swift	NO		1	00:00:16.520000	1	Yes	00:00:14.870000	01:50:41.730000
HILPE000	#1	Pressure	Right gluteus - medial	2022-01-31	Swift	NO		1	00:00:21.080000	1	No - retrace 1 time	00:00:16.380000	01:50:41.730000
VASMI000	#3	Diabetic	Right lateral foot	2022-01-31	Swift	NO		1	00:00:20.230000	1	No - retrace 1 time	00:00:31.600000	01:50:41.730000
PARJE000	#1	Venous	Left medial malleolus	2022-01-31	Swift	NO		1	00:00:28.450000	1	Yes	00:00:14.670000	01:50:41.730000
SMISAN000	#1	Abrasion	Front right lateral lower leg	2022-01-31	Swift	NO		1	00:00:28.070000	1	No - retrace 1 time	00:00:10.310000	01:50:41.730000
ELLLE000	#1	Diabetic	Right plantar foot	2022-01-31	Swift	NO		1	00:00:22.540000	1	No - retrace 1 time	00:00:16.470000	01:50:41.730000
SCOFR000	#1	Venous	Front right lateral lower leg	2022-01-31	Swift	NO		1	00:00:30.400000	1	No - retrace 1 time	00:00:37.750000	01:50:41.730000
EDMHE000	#1	Pressure	Left ischial tuberosity	2022-01-31	Swift	NO		1	00:00:32.240000	1	No - retrace 1 time	00:00:11.950000	01:50:41.730000
EDMHE000	#2	Pressure	Right ischial tuberosity	2022-01-31	Swift	NO		1	00:00:32.710000	1	No - retrace 1 time	00:00:17.110000	01:50:41.730000
MARJO000	#1	Surgical	Left lower quadrant abdomen	2022-01-31	Swift	NO		1	00:00:22.170000	1	No - retrace 1 time	00:00:15.760000	01:50:41.730000
MARJO000	#2	Surgical	Left lower quadrant abdomen	2022-01-31	Swift	NO		1	00:00:15.080000	1	No - retrace 1 time	00:00:26.870000	01:50:41.730000
VALLU000	#1	Diabetic	Left dorsum - 1st Digit	2022-01-31	Swift	NO		1	00:00:39.960000	1	Yes	00:00:22.880000	01:50:41.730000
LALUS000	#3	Surgical	Front Left Lateral Lower Leg	2022-01-31	Swift	No		1	00:00:42.390000	1	No - retrace	00:00:01.200000	01:50.41.73
MCCMI000	#1	Diabetic	Left heel	2022-01-31	Swift	BMI		1	00:01:42.820000	3	Yes	00:00:20.610000	01:50.41.73
SAAIG000	#1	Laceration	Left plantar - 2nd digit	2022-01-31	Swift	No		1	00:00:42.360000	1	Yes	00:00:53.140000	01:50.41.73
TEDEL000	#1	Venous	Right Medial Malleolus	2022-01-31	Swift	No		1	00:00:20.860000	1	No - retrace	00:00:11.420000	01:50.41.73
SANMA000	#1	Venous	Left heel	2022-01-31	Swift	No		1	00:00:55.930000	1	Yes	00:00:18.220000	01:50.41.73
SANMA000	#2	Venous	Right lateral malleolus	2022-01-31	Swift	No		1	00:00:11.140000	1	No - retrace	00:00:36.870000	01:50.41.73
SANMA000	#3	Venous	Right Medial Malleolus	2022-01-31	Swift	No		1	00:00:17.800000	1	Yes	00:00:44.020000	01:50.41.73
MAUDI000	#1	Venous	Left medial malleolus	2022-01-31	Swift	No		1	00:00:51.660000	1	Yes	00:00:21.010000	01:50.41.73
MAUDI000	#3	Diabetic	Left dorsum - 1st digit	2022-01-31	Swift	No		1	00:00:13.040000	1	Yes	00:00:31.670000	01:50.41.73
CEMCR000	#3	Diabetic	Right dorsum - 4th digit	2022-01-31	Swift	No		1	00:00:35.950000	1	Yes	00:00:31.740000	01:50.41.73
MADDO000	#2	Venous	Front Right lateral lower leg	2022-01-31	Swift	No		1	00:00:12.910000	1	No - retrace	00:00:56.640000	01:50.41.73
CUEEL000	#1	Venous	Front Right lateral lower leg	2022-01-31	Swift	No		1	00:00:31.260000	1	Yes	00:00:34.220000	01:50.41.73
THODA000	#1	Pressure	Sacrum	2022-01-31	Swift	No		1	00:01:05.470000	1	Yes	00:00:39.810000	01:50.41.73
TURRE000	#1	Surgical	Frontal	2022-01-31	Swift	No		1	00:00:32.780000	1	Yes	00:00:21.270000	01:50.41.73
ROBCA000	#2	Pressure	Right Medial Malleolus	2022-01-31	Swift	No		1	00:00:40.190000	1	Yes	00:00:24.210000	01:50.41.73
HYDGI000	#1	Cancer Lesion	Front Scalp	2022-01-31	Swift	No		1	00:00:21.800000	1	Yes	00:00:23.690000	01:50.41.73
VANMO000	#1	Venous	Left Lateral Forefoot	2022-02-01	Swift	No		1	00:01:14.050000	1	No - retrace	00:01:01.170000	01:50.41.73
VANMO000	#2	Venous	Left dorsum - 1st digit	2022-02-01	Swift	No		1	00:00:41.440000	2	Yes	00:00:18.430000	01:50.41.73
SHEAN000	#2	Venous	Left Shin	2022-02-01	Swift	No		1	00:00:26	1	No - retrace	00:00:19.400000	01:50.41.73
SHEAN000	#3	Venous	Front Right lateral lower leg	2022-02-01	Swift	No		1	00:00:06.940000	1	Yes	00:00:18.060000	01:50.41.73
MARJA000	#1	Diabetic	Left plantar - 1st digit	2022-02-01	Swift	No		1	00:00:31.960000	1	Yes	00:00:16.120000	01:50.41.73
FERGW000	#1	Venous	Right lateral malleolus	2022-02-01	Swift	No		1	00:00:39.690000	1	Yes	00:00:28.340000	01:50.41.73
LEWCO000	#1	Pressure	Right Ischial Tuberosity	2022-01-31	Swift	No		1	00:00:51.360000	1	Yes	00:00:33.060000	01:50:41.730000
LEWCO000	#2	Pressure	Coccyx	2022-01-31	Swift	No		1	00:00:21.830000	1	No - Retrace	00:00:28.080000	01:50:41.730000
YOULA000	#1	Open Lesion	Sacrum	2022-01-31	Swift	No		1	00:00:20.160000	1	Yes	00:00:36.760000	01:50:41.730000
WILCL000	#1	Surgical	Genital Region	2022-01-31	Swift	No		1	00:00:32.010000	1	Yes	00:00:42.050000	01:50:41.730000
BRITE000	#1	Surgical	Left Elbow	2022-01-31	Swift	No		1	00:00:28.940000	2	Yes	00:00:37.590000	01:50:41.730000
DOUKE000	#1	Surgical	Left Medial Malleolus	2022-01-31	Swift	No		1	00:00:21.420000	1	Yes	00:00:14.370000	01:50:41.730000
PEAJO000	#1	Cancer Lesion	Front left ear	2022-01-31	Swift	No		1	00:00:15.500000	1	Yes	00:00:34.970000	01:50:41.730000
BARKMA000	#1	Venous	Left shin	2022-01-31	Swift	No		1	00:00:12.700000	1	Yes	00:00:23.960000	01:50:41.730000
ROSRI000	#1	Diabetic	Left plantar - 1st digit	2022-01-31	Swift	No		1	00:00:20.180000	1	Yes	00:00:26.380000	01:50:41.730000
ELLWA000	#1	Venous	Right Lateral Malleolus	2022-01-31	Swift	No		1	00:00:23.030000	1	Yes	00:00:25.210000	01:50:41.730000
BYRNA000	#1	Skin Tear	Vagina	2022-01-31	Swift	No		1	00:00:17.170000	1	Yes	00:00:27.980000	01:50:41.730000
ANGSA000	#1	Pressure	Right Heel	2022-01-31	Swift	No		1	00:00:52.140000	1	Yes	00:00:26.630000	01:50:41.730000
WALED000	#1	Venous	Right Medial Calf - Middle	2022-01-31	Swift	No		1	00:00:43.080000	1	No - Retrace	00:00:59.420000	01:50:41.730000
WALED000	#2	Venous	Front Right Lateral Lower Leg	2022-01-31	Swift	No		1	00:00:25.810000	1	No - Retrace	00:00:37.270000	01:50:41.730000
WALED000	#3	Venous	Left Medial Calf - Middle	2022-01-31	Swift	No		1	00:00:15.670000	1	Yes	00:00:35.270000	01:50:41.730000
DEBMA000	#1	Venous	Right Lateral Malleolus	2022-01-31	Swift	No		1	00:00:08.890000	1	Yes	00:00:20.470000	01:50:41.730000
DEBMA000	#3	Venous	Left Medial Calf	2022-01-31	Swift	No		1	00:00:43.620000	1	Yes	00:00:14.220000	01:50:41.730000
MOMDA000	#2	Venous	Left Dorsum - 2nd Digit	2022-01-31	Swift	No		1	00:00:21.860000	1	Yes	00:00:25.580000	01:50:41.730000
SIMPA001	#1	Surgical	Left Achilles	2022-01-31	Swift	No		1	00:01:14.670000	2	Yes	00:00:33.160000	01:50:41.730000
CHAAR000	#1	Open Lesion	Front Right Lateral Lower Leg	2022-02-01	Swift	No		1	00:00:32.880000	1	Yes	00:00:30.810000	01:50:41.730000
DKJDA000	#1	Surgical	Left Chest	2022-02-01	Swift	No		1	00:00:33.500000	1	No - Retrace	00:00:41.860000	01:50:41.730000
WINEL000	#1	Diabetic	Right Shin	2022-02-01	Swift	No		1	00:00:30.480000	1	Yes	00:00:12.300000	01:50:41.730000
CONDO000	#1	Diabetic	Right Plantar Foot	2022-02-01	Swift	No		1	00:00:30.090000	1	Yes	n/a	01:50:41.730000
ROGJA000	#1	Arterial	Right Shin	2022-02-01	Swift	No		1	00:00:16.780000	1	Yes	00:00:10.430000	01:50:41.730000
ROGJA000	#2	Arterial	Left Shin	2022-02-01	Swift	No		1	00:00:10.070000	1	Yes	00:00:13.960000	01:50:41.730000
KHAJA000	#1	Surgical	Left Dorsum Foot	2022-02-02	Swift	No		1	00:00:31.290000	1	Yes	00:00:25.910000	01:50:41.730000
BOOEL000	#4	Surgical	Coccyx	2022-02-02	Swift	No		1	00:00:32.420000	1	Yes	00:00:15	01:50:41.730000
MIRRO000	#1	Diabetic	Right plantar forefoot	2022-01-31	Swift	NO		1	00:00:26.690000	1	Yes	00:00:25.480000	01:50:41.730000
MIRRO000	#2	Diabetic	Right lateral foot - distal	2022-01-31	Swift	NO		1	00:00:55.350000	3	Yes	00:00:29.540000	01:50:41.730000
BOUPA000	#1	Diabetic	Left plantar - 1st Digit	2022-01-31	Swift	NO		1	00:00:14.430000	1	No- Retrace	00:00:11.410000	01:50:41.730000
ARCJU000	#1	Diabetic	Left Plantar foot	2022-01-31	Swift	NO		1	00:00:21.230000	1	Yes	00:00:20.990000	01:50:41.730000
HELMA000	#1	Venous	Right lateral mallelous	2022-01-31	Swift	NO		1	00:00:22.420000	1	No- Retrace	00:00:20.870000	01:50:41.730000
JOHHE000	#1	Pressure	Left heel	2022-01-31	Swift	NO		1	00:00:43.930000	1	No- Retrace	00:00:44.490000	01:50:41.730000
BARMA000	#1	Venous	Front right lateral lower leg	2022-01-31	Swift	NO		1	00:00:22.320000	1	No- Retrace	00:00:12.760000	01:50:41.730000
BARMA000	#2	Venous	Left dorsum - 3rd digit	2022-01-31	Swift	NO		1	00:00:20.890000	1	No- Retrace	00:00:28.030000	01:50:41.730000
RANAR000	#1	Diabetic	Right Plantar Foot	2022-01-31	Swift	NO		1	00:00:17.110000	1	No- Retrace	00:00:51.530000	01:50:41.730000
MAIKE000	#1	Diabetic	Left plantar forefoot	2022-01-31	Swift	NO		1	00:00:40.110000	1	No- Retrace	00:00:54.800000	01:50:41.730000
OTTKA000	#1	Laceration	Left shin	2022-01-31	Swift	NO		1	00:00:21.220000	1	Yes	N/A	01:50:41.730000
YBAYO000	#1	Abscess	Left shin	2022-01-31	Swift	NO		1	00:00:26.190000	2	No- Retrace	00:00:38.350000	01:50:41.730000
GARON000	#1	Laceration	Right shin - medial	2022-01-31	Swift	NO		1	00:00:12.880000	1	No- Retrace	00:00:08.820000	01:50:41.730000
JARGA000	#1	Skin tear	Right scapula	2022-01-31	Swift	NO		1	00:00:45.500000	1	No- Retrace	00:00:38.560000	01:50:41.730000
JARGA000	#2	Abscess	Front right axilla	2022-01-31	Swift	NO		1	00:00:23.980000	1	No- Retrace	00:00:10.150000	01:50:41.730000
ERWJE000	#6	Diabetic	Left dorsum - 1st digit	2022-01-31	Swift	NO		1	00:00:17.670000	1	No- Retrace	00:00:20.090000	01:50:41.730000
ERWJE000	#7	Diabetic	Right plantar - 1st digit	2022-01-31	Swift	NO		1	00:00:11.060000	1	No- Retrace	00:00:09.910000	01:50:41.730000
BENMA000	#1	Laceration	Right Achilles	2022-01-31	Swift	NO		1	00:00:43.080000	1	No- Retrace	00:00:48.500000	01:50:41.730000
DUTCH000	#1	Venous	Right medial malleolus	2022-01-31	Swift	NO		1	00:00:23.360000	1	No- Retrace	00:00:24.800000	01:50:41.730000
RAGPE00	#1	Surgical	Right lower quadrant Abdomen	2022-01-31	Swift	NO		1	00:00:16.020000	1	No- Retrace	00:00:08.080000	01:50:41.730000
RAGPE00	#2	Surgical	Right umbilicus - superior	2022-01-31	Swift	NO		1	00:00:08.770000	1	No- Retrace	00:00:09.180000	01:50:41.730000
BLOBO000	#1	Pressure	Sacrum	2022-01-31	Swift	NO		1	00:00:17.450000	1	Yes	00:00:09.810000	01:50:41.730000
ODOLI000	#1	Open Lesion	Left Lower quadrant abdomen	2022-01-31	Swift	NO		1	00:00:16.400000	1	No- Retrace	00:00:08.960000	01:50:41.730000
RUDGR000	#1	Venous	Right medial malleolus	2022-01-31	Swift	NO		1	00:00:18.220000	1	No- Retrace	00:00:07.140000	01:50:41.730000
RUDGR000	#2	Venous	Front left lateral lower leg - Proximal	2022-01-31	Swift	NO		1	00:00:10.580000	1	No- Retrace	00:00:08.460000	01:50:41.730000
RUDGR000	#3	Venous	Front left lateral lower leg - Distal	2022-01-31	Swift	NO		1	00:00:23.500000	1	No- Retrace	00:00:09.930000	01:50:41.730000
CRAJAC000	#1	Venous	Right lateral calf	2022-01-31	Swift	NO		1	00:00:24.020000	1	Yes	00:00:10.310000	01:50:41.730000
CARJA000	#1	Surgical	Left heel	2022-02-01	Swift	NO		1	00:00:20.750000	1	No- Retrace	00:00:53.270000	01:50:41.730000
FERSU000	#1	Diabetic	Left plantar foot	2022-02-01	Swift	NO		1	00:01:01.450000	1	Yes	00:00:09.950000	01:50:41.730000
HALDO000	#1	Open Lesion	Coccyx	2022-02-01	Swift	NO		1	00:01:07.320000	3	Yes	00:00:40.800000	01:50:41.730000
GREMA000	#1	Venous	Left shin	2022-02-02	Swift	NO		1	00:00:26.790000	1	Yes	00:00:09.740000	01:50:41.730000
PICMA000	#1	Diabetic	Right Dorsum - 1st Digit	2022-02-02	Swift	NO		1	00:01:06.540000	1	Yes	00:00:06.910000	01:50:41.730000
GHECH000	#1	Pressure	Left Gluteus	2022-02-02	Swift	NO		1	00:00:29.410000	2	Yes	00:00:08.270000	01:50:41.730000
GHECH000	#2	Pressure	Left Lateral Malleolus	2022-02-02	Swift	NO		1	00:00:13.360000	1	Yes	00:00:33.190000	01:50:41.730000
VANSA000	#1	Abrasion	Right Lateral Thigh	2022-02-04	Swift	NO		1	00:00:32.920000	1	No- Retrace	00:00:26.340000	01:50:41.730000
VANTA000	#2	Burn	Left dorsum - 3rd digit	2022-02-04	Swift	NO		1	00:00:20.910000	1	Yes	00:00:05.890000	01:50:41.730000
VANTA000	#3	Burn	Left Dorsum - 4th Digit	2022-02-04	Swift	NO		1	00:00:26.010000	1	Yes	00:00:07.670000	01:50:41.730000
